# Supplementary material for: New Oxazolo[5,4-d]pyrimidines as Potential Anticancer Agents: Their Design, Synthesis, and In Vitro Biological Activity Research
Source: Int J Mol Sci. 2022 Oct 2;23(19):11694. doi: 10.3390/ijms231911694 (PMC9569971; doi:10.3390/ijms231911694)
Supplement: Supplementary file 1 [file ijms-23-11694-s001.zip]

Archive with 1 entries (1 files):
- ijms-1867381-supplementary.pdf
